# Supplementary material for: Botulinum Neurotoxin Injections in Childhood Opisthotonus
Source: Toxins (Basel). 2021 Feb 12;13(2):137. doi: 10.3390/toxins13020137 (PMC7918608; doi:10.3390/toxins13020137)
Supplement: Supplementary file 1 [file toxins-13-00137-s001.zip]

Archive with 2 entries (2 files):
- VideoSegment1.m4v
- VideoSegment2.m4v
